# Supplementary material for: MATI, a Novel Protein Involved in the Regulation of Herbivore-Associated Signaling Pathways
Source: Front Plant Sci. 2017 Jun 9;8:975. doi: 10.3389/fpls.2017.00975 (PMC5466143; doi:10.3389/fpls.2017.00975)
Supplement: Supplementary file 2 [file Data_Sheet_2.xlsx]

## Sheet: co-ip results
Supplementary Table 3. Co-IP list of MATI putative interactors. MATI protein is indicate in grey colour.
Accession	Uni-ProtKB	Gene names	Description	MW [kDa]	calc. pI	Σ Coverage	Σ# Proteins	Score	Coverage	# Peptides	# PSM
145334541	Q0WPR4	At5g23210	serine carboxypeptidase-like 34 [Arabidopsis thaliana]	41.193	8.602	5.51	4	24.73	5.51	2	4
757534	O65351	At5g67360	subtilisin-like protease [Arabidopsis thaliana]	78.163	6.227	1.88	3	0	1.88	1	1
18418552	O49607	At4g34980	subtilisin-like serine protease 2 [Arabidopsis thaliana]	80.995	9.349	1.7	1	45.25	1.7	1	1
9759559	Q9FL43	At5g07030	nucleoid DNA-binding-like protein [Arabidopsis thaliana]	46.889	9.612	8.66	2	90.785	8.66	4	9
18379072	Q9ZVS5	At1g03230	aspartyl protease-like protein [Arabidopsis thaliana]	46.118	9.144	1.84	1	0	1.84	1	1
16209647	Q93ZE7	AT3g52500	AT3g52500/F22O6_120 [Arabidopsis thaliana]	50.889	8.177	2.13	2	22.11	2.13	1	1
14532550	Q94BT8	AT3g61820	AT3g61820/F15G16_210 [Arabidopsis thaliana]	38.743	8.162	5.52	2	0	5.52	2	3
15229584	Q9LV33	At3g18080	beta-glucosidase 44 [Arabidopsis thaliana]	58.945	9.422	3.13	1	0	3.13	2	2
145332777	F4JAB9	At3g47050	glycosyl hydrolase family protein [Arabidopsis thaliana]	49.384	7.444	2.24	5	116.825	2.24	1	2
6685165	Q93Y07	At3g06510	beta-glucosidase [Arabidopsis thaliana]	69.932	8.865	1.94	7	80.242	1.94	1	2
15229265	Q9M8Y5	At3g04290	Li-tolerant lipase 1 [Arabidopsis thaliana]	40.123	5.896	3.28	1	30.58	3.28	1	1
2190547	Q8L7S6	At1g65590	ESTs gb|T43256,gb|46316,gb|N64930,gb|AA395255,gb|AA404382 come from this gene [Arabidopsis thaliana]	45.4111	8.206	3.02	2	37.17	3.02	1	1
15220512	Q9C7N5	At1g29660	GDSL esterase/lipase [Arabidopsis thaliana]	40.116	5.363	2.75	2	37.794	2.75	1	2
4163997	Q9S7Y7	At1g68560	alpha-xylosidase precursor [Arabidopsis thaliana]	101.582	6.77	3.31	2	37.0914	3.31	3	4
15219200	Q9ZVA4	At1g78850	curculin-like (mannose-binding) lectin family protein [Arabidopsis thaliana]	49.02	7.649	9.07	3	94.844	9.07	4	4
17644159	Q8VZ33	At1g78830	unknown protein [Arabidopsis thaliana]	50.323	8.47	4.62	3	83.1972	4.62	2	4
15228261	Q9STT3	At3g47800	putative aldose 1-epimerase [Arabidopsis thaliana]	39.689	9.07	5.87	2	65.847	5.87	2	2
928934	Q39078	AT4G39640	gamma-glutamyl transpeptidase [Arabidopsis thaliana]	61.099	9.524	6.34	4	103.283	6.34	3	7
3193295	Q9SBE3	AT4g02520	T14P8.11 [Arabidopsis thaliana]	11.018	6.551	8.33	11	31.47	8.33	1	1
227206354	C0Z3F3	At4g13940	AT4G13940 [Arabidopsis thaliana]	32.088	7.942	4.12	16	22.71	4.12	1	1
15235771	Q84WT8	At4g16500	cysteine proteinase inhibitor 4 [Arabidopsis thaliana]	12.547	9.129	11.11	2	47.16	11.11	1	1
30698086	Q9LV77	At5g65010	asparagine synthetase 2 [Arabidopsis thaliana]	64.988	6.455	4.15	3	0	4.15	2	2
15221119	O65396	At1g11860	aminomethyltransferase [Arabidopsis thaliana]	44.416	8.367	5.39	1	32.54	5.39	2	2
30694885	F4KG21	At5g46110	triose phosphate/phosphate translocator TPT [Arabidopsis thaliana]	32.689	9.451	3.03	6	0	3.03	1	1
15235503	Q9S7H1	At4g02770	photosystem I subunit D-1 [Arabidopsis thaliana]	22.583	9.773	6.73	1	69.665	6.73	1	3
149242542	Q9SY97	At1g61520	Chain 3, The Structure Of A Plant Photosystem I Supercomplex At 3.4 Angstrom Resolution	17.903	7.386	7.27	6	37.282	7.27	1	3
186478207	Q42029	At1g06680	photosystem II subunit P-1 [Arabidopsis thaliana]	23.744	8.016	10.05	5	36.374	10.05	2	4
42571587	F4I1C1	At1g22300	14-3-3-like protein GF14 epsilon [Arabidopsis thaliana]	28.55	4.919	4.38	3	0	4.38	1	1
15231126	Q0WWD3	At3g58730	V-type proton ATPase subunit D [Arabidopsis thaliana]	29.04	9.51	3.83	2	0	3.83	1	1
51968480	Q683E8	At1g20260	vacuolar-type H+-ATPase subunit B3 (VHA-B3) [Arabidopsis thaliana]	31.187	5.554	2.93	13	0	2.93	1	1
15219234	O23654	At1g78900	V-type proton ATPase catalytic subunit A [Arabidopsis thaliana]	68.768	5.236	6.9	5	147.987	6.9	4	5
15232776	B9DI55	At3g09840	cell division control protein 48-A [Arabidopsis thaliana]	89.337	5.249	3.58	4	93.13	3.58	3	7
339773246	G1C2S9	AT4g38510	atp1 [Arabidopsis thaliana]	54.994	6.328	11.44	5	75.014	11.44	6	7
5903100	Q9SSL6	At1g73110	Highly similar to ribulose-1,5-bisphosphate carboxylase/oxygenase activase [Arabidopsis thaliana]	27.862	5.3	4.49	2	27.21	4.49	1	2
1906830	O23638	At2g04030	heat shock protein [Arabidopsis thaliana]	87.432	5.046	3.13	5	27.7	3.13	2	2
1143394	Q39258	At4g11150	V-type proton-ATPase [Arabidopsis thaliana]	26.053	6.404	4.35	5	68.713	4.35	1	3
15233779	Q9STW6	At4g24280	chloroplast heat shock protein 70-1 [Arabidopsis thaliana]	76.461	5.198	3.06	3	42.01	3.06	2	2
15219109	Q9S9N1	At1g16030	heat shock protein 70B [Arabidopsis thaliana]	70.87	5.414	2.01	1	44.46	2.01	1	2
110742012	Q0WVA3	At1g12840	vacuolar ATP sythase subunit C [Arabidopsis thaliana]	29.914	5.414	3.42	2	39.3	3.42	1	4
222424562	B9DHL9	At5g42270	AT5G42270 [Arabidopsis thaliana]	54.584	5.401	3.14	7	0	3.14	2	2
16649147	Q93Y02	At5g13650	GTP-binding protein typA (tyrosine phosphorylated protein A) [Arabidopsis thaliana]	43.411	7.063	2.3	4	33.01	2.3	1	1
227204275	C0Z2R0	At1g06400	AT1G06400 [Arabidopsis thaliana]	11.018	8.968	22.68	39	48.55	22.68	2	2
8809602	Q9FPJ4	At5g47200	ras-related small GTP-binding protein-like [Arabidopsis thaliana]	17.51	7.942	6.92	22	0	6.92	1	2
15230595	Q9LD57	At3g12780	phosphoglycerate kinase 1 [Arabidopsis thaliana]	50.08	6.239	2.29	1	0	2.29	1	1
227202846	O24456	At1g18080	AT1G18080 [Arabidopsis thaliana]	30.52	8.309	3.26	6	31.66	3.26	1	1
18399513	Q9SKT0	At2g20890	protein THYLAKOID FORMATION 1 [Arabidopsis thaliana]	33.774	9.129	3.67	2	62.711	3.67	1	2
1755188	P94072	At5g20630	germin-like protein, partial [Arabidopsis thaliana]	19.21	6.277	5.85	3	53.939	5.85	1	3
11334	P09468	AtCg00470	Cf1 ATPase epsilon subunit (AA 1-132) [Arabidopsis thaliana]	14.463	5.033	7.58	2	0	7.58	1	1
15233985	Q9SSS9	At4g09650	F-type H+-transporting ATPase subunit delta [Arabidopsis thaliana]	25.652	9.056	8.97	2	75.15	8.97	2	2
334186729	F4JUT8	At4g20260	plasma-membrane associated cation-binding protein 1 [Arabidopsis thaliana]	18.052	6.858	7.83	6	59.6	7.83	1	1
6911852	P38418	At3g45140	lipoxygenase AtLOX2 [Arabidopsis thaliana]	98.975	5.439	5.63	5	75.708	5.63	5	9
186507192	Q681K2	At2g41470	PLAT domain-containing protein [Arabidopsis thaliana]	19.935	8.821	5.59	2	42.1868	5.59	1	3
51970014	Q680D1	At5g62200	unknown protein [Arabidopsis thaliana]	19.891	6.493	6.67	3	38.766	6.67	1	2
18409870	Q9C9I7	At1g71500	Rieske (2Fe-2S) domain-containing protein [Arabidopsis thaliana]	31.707	8.733	8.36	1	122.283	8.36	2	4
15230982	Q9LU86	At3g26060	peroxiredoxin Q [Arabidopsis thaliana]	23.663	9.51	16.67	2	57.098	16.67	3	5
15241494	Q9FKU8	At5g44400	FAD-binding and BBE domain-containing protein [Arabidopsis thaliana]	60.306	9.671	3.91	1	46.15	3.91	2	3
227204453	C0Z2Z9	At4g37980	AT4G37980 [Arabidopsis thaliana]	16.87	8.353	12.82	5	34.98	12.82	2	2
62318877	Q570F0	At1g71695	peroxidase ATP4a [Arabidopsis thaliana]	24.588	4.881	7.17	3	44.863	7.17	2	2
12324116	Q9C8Q2	AT1G41830	pectinesterase, putative, 5' partial; 91413-90223 [Arabidopsis thaliana]	34.401	9.51	10.71	4	42.95	10.71	3	3
6554191	Q1JPL7	At1g11580	T23J18.24 [Arabidopsis thaliana]	25.015	8.763	19.28	4	104.195	19.28	4	4
15228194	P46283	At3g55800	Sedoheptulose-1,7-bisphosphatase [Arabidopsis thaliana]	42.387	6.565	2.54	2	0	2.54	1	1
51969896	Q680J0	At1g33600	hypothetical protein [Arabidopsis thaliana]	35.694	9.466	2.8	2	43.17	2.8	1	1
227202728	C0Z2A8	At1g20020	AT1G20020 [Arabidopsis thaliana]	28.675	6.023	14.51	6	71.714	14.51	3	3
222424884	B9DI26	At5g66190	AT5G66190 [Arabidopsis thaliana]	28.751	5.338	17.39	5	64.472	17.39	4	5
7525091	P56753	AtCg01110	NADH dehydrogenase subunit 7 [Arabidopsis thaliana]	45.473	5.541	2.29	1	30.79	2.29	1	1
222424944	B9DI56	At3g47520	AT3G47520 [Arabidopsis thaliana]	21.879	5.465	5.8	3	34.36	5.8	1	1
197107142	Q96242	At5g42650	Chain A, Crystal Structure Of Arabidopsis Thaliana Allene Oxide Synthase (aos, Cytochrome P450 74a, Cyp74a) Complexed With 13(s)-hod At 1.85 A Resolution	55.656	7.62	4.44	4	52.799	4.44	2	3
7525063	P56773	AtCg00720	cytochrome b6 [Arabidopsis thaliana]	24.136	8.763	9.3	1	71.7152	9.3	2	3
15226834	O64745	At2g34810	FAD-binding and BBE domain-containing protein [Arabidopsis thaliana]	61.267	9.612	2.04	1	44.88	2.04	1	1
15220684	Q94A40	At1g62020	coatomer subunit alpha-1 [Arabidopsis thaliana]	136.479	6.976	1.81	2	43.56	1.81	2	2
145331415	B9DFR9	At2g45960	aquaporin PIP1-2 [Arabidopsis thaliana]	29.113	8.851	3.65	5	30.62	3.65	1	1
62319899	Q56YP6	At4g23400	water channel - like protein [Arabidopsis thaliana]	6.129	9.422	18.18	14	32.14	18.18	1	1
15218382	Q56WK6	At1g72150	patellin-1 [Arabidopsis thaliana]	64.007	4.83	5.41	3	30.6	5.41	3	5
2281338	Q9C5M8	At4g24780	putative pectate lyase, partial [Arabidopsis thaliana]	25.087	7.62	4.42	10	0	4.42	1	1
145334873	B9DF96	At5g62890	Xanthine/uracil permease family protein [Arabidopsis thaliana]	50.925	9.437	2.1	2	0	2.1	1	1
227204305	C0Z2S5	At3g15980	AT3G15980 [Arabidopsis thaliana]	86.348	4.729	1.55	12	28.5	1.55	1	1
7525074	P56791	AtCg00830	ribosomal protein L2 [Arabidopsis thaliana]	29.846	10.843	6.57	1	26.026	6.57	2	2
15221475	Q9LMI1	At1g06380	ribosomal protein L1p/L10e family [Arabidopsis thaliana]	28.69	9.451	3.15	1	27.03	3.15	1	1
7671404	Q8H189	At5g62300	40S ribsomomal protein [Arabidopsis thaliana]	13.107	9.759	10.26	3	25.3	10.26	1	1
18409906	Q9M352	At3g53740	60S ribosomal protein L36-2 [Arabidopsis thaliana]	11.672	11.78	9.71	3	24.52	9.71	1	1
6664304	Q8VZB9	At1g08360	T27G7.6 [Arabidopsis thaliana]	21.714	9.949	4.76	2	27.34	4.76	1	1
18391042	Q43291	At1g09590	60S ribosomal protein L21-1 [Arabidopsis thaliana]	18.641	10.462	4.88	2	32.06	4.88	1	1
15228111	Q9ZUT9	At2g37270	40S ribosomal protein S5-1 [Arabidopsis thaliana]	22.976	9.671	4.35	3	32.7	4.35	1	1
186523035	B3H7J6	At5g15200	40S ribosomal protein S9-1 [Arabidopsis thaliana]	18.804	9.803	6.41	2	35.3	6.41	1	2
145328234	A8MRH4	At2g01250	60S ribosomal protein L7-2 [Arabidopsis thaliana]	21.539	10.096	4.35	6	0	4.35	1	1
110736766	Q9LJX4	At3g20250	putative RNA-binding protein [Arabidopsis thaliana]	70.563	6.188	1.4	3	0	1.4	1	1
145324022	A8MR50	At1g26880	60S ribosomal protein L34-1 [Arabidopsis thaliana]	10.966	11.839	12.5	4	30.15	12.5	1	1
15236667	Q9ZPE7	At4g08950	protein EXORDIUM [Arabidopsis thaliana]	33.5782	9.319	3.5	2	24.04	3.5	1	1
18391166	Q93ZV8	At1g10510	protein EMB2004 [Arabidopsis thaliana]	64.6821	7.576	1.98	2	40.21	1.98	1	1
334183933	F4I0N7	At1g75750	GA-responsive GAST1 protein-like protein [Arabidopsis thaliana]	10.638	9.114	10.31	5	45.74	10.31	1	1
15146246	Q94A95	At2g44640	At2g44640/F16B22.13 [Arabidopsis thaliana]	49.817	8.733	2.44	2	38.07	2.44	1	1
18400376	Q8L923	At3g14395	uncharacterized protein [Arabidopsis thaliana]	8.347	5.998	36	1	39.09	36	2	5
18410994	Q93VA8	At1g76010	Alba DNA/RNA-binding protein [Arabidopsis thaliana]	37.36	9.773	3.14	2	29.16	3.14	1	2
12322044	Q9C7D9	At3g12148	unknown protein; 756-145 [Arabidopsis thaliana]	22.291	8.44	3.94	4	0	3.94	1	1
